# Supplementary material for: Formation of a Polycomb-Domain in the Absence of Strong Polycomb Response Elements
Source: PLoS Genet. 2016 Jul 28;12(7):e1006200. doi: 10.1371/journal.pgen.1006200 (PMC4965088; doi:10.1371/journal.pgen.1006200)
Supplement: S2 Table — (XLSX) [file pgen.1006200.s006.xlsx]

## Sheet: Sheet1
1	7340210 F	CCGACGGCACAAATAAATCGCGG
1	7340435 R	CGAGTGCGTATGTTTTTCTGGGCC
2	7353344F	GGAACTTTTTGAAGGGCTTG
2	7353478R	AACTTATTTTGGCGGCAGTG
3	7355108 F	cagaattgcttaagcctcaaactc
3	7355333 R	gatggtatttaatctgagggcatc
4	7400851 F	ATGTTGATGCTGATGATGAGTTG
4	7401001 R	CAGATTCGAATTCAGATTGATCC
5	en-exon F	GACCATCAAGGAGGAGGAAAG
5	en-exon R	GACGTATCATCCACATCCACATC
6	7427703 F	agcaaaacatagtttaagcttggag
6	7427903 R	gtttcacagtcgagtgttagaagtg
7	7440635 F	atgcctacatacgttttcttattcg
7	7440873 R	tgaacgatttaagccattagttctg
8	7431464 F	AGGAGAAGACCTGCAATTAAACC
8	7431673 R	ATCCCTTTGTAACTCCCATTTGT
9	PRE 7453154F	GGGTGGAAAATGGAAAATGCC
9	PRE 7453281R	CTAATTTGCTGATGGCTCACAAG
10	7472445 F	TAGTGGATATCATAGTCGTGGGTGG
10	7472627 R	GGAAGATGACGATGATGATGTGACAG
11	7476644 F	CATGGAAAGATTAAGTGGTGCGTC
11	7476844 R	CAAACGGAGCCTATAATCTCTCAAG
	en promoter	TGCTTTCGTGTTTGATTTGC
	en promoter	CTTTCCACCGTGACAGTTCA
	inv promoter	TCGCTTTGCTATTCAGTTCG
	inv promoter	ACAATTGGTTTTTGGGTTGG
	e(Pc) promoter	GTAATGGCCGCCCATAAGTA
	e(Pc) promoter	CCGCACCGTTTACAGCTAA
	tou promoter	TATTCGCGAGGTTTGCAAGT
	tou promoter	TCTAATCCATCTGCGAGCAA
	inv-exon F	CACATGCAGAATCACCTGAATAAC
	inv-exon R	GAGATCTGTTGCCATTGGTATTTC
	E(Pc)-exon F	TGAGCAGTGGCTTTAAATACAGG
	E(Pc)-exon R	TTAAACTCTAGCGCAGATCCTGA
	tou-exon F	AGAGAACTCCGAAAATGAGAAGG
	tou-exon R	CTGTTGATTACTTTCAGGCATCC
	en-exon F	GACCATCAAGGAGGAGGAAAG
	en-exon R	GACGTATCATCCACATCCACATC
	RpL32-1F	CAAGGGTATCGACAACAGAGTG
	RpL32-1R	GTGCACCAGGAACTTCTTGAATC
a	PRE 7439588 F	TCAACCCCTCTGAAAAACTAAGG
a	PRE 7439727 R	TTAGAACCATGTTTGGCAGTTC
b	PRE 7448924F	GCGGAATTCTTCAGCAAATATC
b	PRE 7449051R	CCCTTATGTATCTTCTGGTTTGC
c	PRE 7450590F	CACTTACACCCTCAAGAGTGTGG
c	PRE 7450696R	CTAACTTGGCCTAATCAACATGG
d	PRE 7463277F	GTTCCACGGAGACTTTTCAATAC
d	PRE 7463415R	CTACTTAGCGGTGCTACCTGGTC
	(-) con1 F	CGATCGCAAATCTCTGGAGT
	(-) con1 R	TAAGAGCCACCGCATAGTTG
	lacZ 1F	AAACCTACCGGATTGATGGTAG
	lacZ 1R	CCTAATCCGAGCCAGTTTACC
	lacZ 2F	GGATGAAGCCAATATTGAAACC
	lacZ 2R	AGCGACCAGATGATCACACTC
	lacZ 3F	CTGGCGTAATAGCGAAGAGG
	lacZ 3R	ACAGTATCGGCCTCAGGAAG
	PREd	CGAAATGCTACTGCTCTCTA
	PREd	GCGTAGTCTTATCT GTATCT
	5'flank F	GGTTAGCCTGATCACCTTGG
	5'flank R	TCAAACGGAGGCAACTTTTC
	3'flank F	ATGGCACTGGCTGAAAACAC
	3'flank R	ATCCCTCCCCTCATCTGACT
	(+)con F	atgcctacatacgttttcttattcg
	(+)con R	tgaacgatttaagccattagttctg
	(-)con2 F	TAGTGGATATCATAGTCGTGGGTGG
	(-)con2 R	GGAAGATGACGATGATGATGTGACAG
	(-)con3 F	CATGGAAAGATTAAGTGGTGCGTC
	(-)con3 R	CAAACGGAGCCTATAATCTCTCAAG
	PRED-attP40-F	GGGGGCGCGCCCGGCCCTTTTATAGATGTTGC
	PRED-attP40-R	GGGTTAATTAAGTTGGCTTTCCCTTTGAGTG
	7429700-attP40-F	GGGgcggccgcGGGAAATGAAAACGTTGCAC
	7429200-attP40-R	GGGactagtTGTCCGAGCGTTGATTATGA
	7449000-attP40-3PREs-F	GGGggcgcgccCGGGTAGGATGTCAGGAGTC
	7449000-attP40-3PREs-R	GGGttaattaaTCGCAGGAGTTCATCTATCG
	7429700F-attP40-3PREs-F	GGGGCGGCCGCGGGAAATGAAAACGTTGCAC
	7429700R-attP40-3PREs-R	GGGttaattaaTGTCCGAGCGTTGATTATGA
	7449000-attP40-3PREs-F	GGGGGCGCGCCCGGGTAGGATGTCAGGAGTC
	7449000-attP40-3PREs-R	GGGGCGGCCGCTCGCAGGAGTTCATCTATCG
	7463300-attP40-3PREs-F	GGGCGGTCCGGTCAGTAGGTCTGCATTTATGAGTT
	7463300-attP40-3PREs-R	GGGGGCGCGCCCTTCAGTTTTCTATTGCGCTATCTC
	PRED-F	CGAAATGCTACTGCTCTCTA
	PRED-R	GCGTAGTCTTATCT GTATCT
	enPRE2 F	GTTACCGAGTGGGGGTCATATAG
	enPRE2 R	AAAGTGTCTGTGGAAAGAGATGG
	(-)ConE(z)-1F	ATCGTCTGCCTCGTCTGAAC
	(-)ConE(z)-1R	GCAGAAGCCCATCTAAGTCG
	(-)ConE(z)-2F	AGGAGAAGACCTGCAATTAAACC
	(-)ConE(z)-2R	ATCCCTTTGTAACTCCCATTTGT
	junction-F	TCCCTCTCGCTCTCACTCTC
	junction-R	GATCAGCGATTAAGCCAAGC
4C-ry1-F	enPREC2-3kb-ind22	AATGATACGGCGACCACCGAGATCTACACTCTTTCCCTACACGACGCTCTTCCGATCTCGTACCATATGTCTGGGCGGAATTC		Spacer	Index
4C-ry2-F	enPREC2-3kb-ind23	AATGATACGGCGACCACCGAGATCTACACTCTTTCCCTACACGACGCTCTTCCGATCTGAGTGCATATGTCTGGGCGGAATTC		Spacer	Index
4C-en∆1.5-1-F	enPREC2-3kb-ind25	AATGATACGGCGACCACCGAGATCTACACTCTTTCCCTACACGACGCTCTTCCGATCTACTGACATATGTCTGGGCGGAATTC		Spacer	Index
4C-en∆1.5-2-F	enPREC2-3kb-ind27	AATGATACGGCGACCACCGAGATCTACACTCTTTCCCTACACGACGCTCTTCCGATCTATTCCCATATGTCTGGGCGGAATTC		Spacer	Index
4C-inv∆24-1-F	enPREC2-3kb-ind19	AATGATACGGCGACCACCGAGATCTACACTCTTTCCCTACACGACGCTCTTCCGATCTGTGAACATATGTCTGGGCGGAATTC		Spacer	Index
4C-inv∆24-2-F	enPREC2-3kb-ind21	AATGATACGGCGACCACCGAGATCTACACTCTTTCCCTACACGACGCTCTTCCGATCTGTTTCCATATGTCTGGGCGGAATTC		Spacer	Index
4C-en∆1.5inv∆24-1-F	enPREC2-3kb-ind24	AATGATACGGCGACCACCGAGATCTACACTCTTTCCCTACACGACGCTCTTCCGATCTGGTAGCATATGTCTGGGCGGAATTC		Spacer	Index
4C-en∆1.5inv∆24-1-F	enPREC2-3kb-ind26	AATGATACGGCGACCACCGAGATCTACACTCTTTCCCTACACGACGCTCTTCCGATCTATGAGCATATGTCTGGGCGGAATTC		Spacer	Index
4C-R	enPREC2-3kb-R	CAAGCAGAAGACGGCATACGAGaTCTTCCGATCTACTTACAGCGGGAGTTCAAC
